# Supplementary material for: Transcriptome and Biochemical Analyses of a Chlorophyll-Deficient Bud Mutant of Tea Plant (Camellia sinensis)
Source: Int J Mol Sci. 2023 Oct 11;24(20):15070. doi: 10.3390/ijms242015070 (PMC10606798; doi:10.3390/ijms242015070)
Supplement: Supplementary file 1 [file ijms-24-15070-s001.zip]

Archive with 1 entries (1 files):
- ijms-2633676-supplementary.pdf
